# Supplementary material for: High Pectin Recovery from Cocoa Husks Using an Autoclave Approach: An Analysis of Its Physicochemical, Structural, and Genotoxicity Properties
Source: Foods. 2024 Feb 22;13(5):669. doi: 10.3390/foods13050669 (PMC10931213; doi:10.3390/foods13050669)
Supplement: Supplementary file 1 [file foods-13-00669-s001.zip]

Archive with 1 entries (1 files):
- foods-2875540-supplementary.pdf
